# Supplementary material for: Enhanced Oil Binding Potential of Procambarus clarkii Chitosan (PCC): A Study with Extra Virgin Olive Oil and Sunflower Oil Under Simulated Gastric Conditions
Source: Polymers (Basel). 2025 May 23;17(11):1445. doi: 10.3390/polym17111445 (PMC12157860; doi:10.3390/polym17111445)
Supplement: Supplementary file 1 [file polymers-17-01445-s001.zip]

Archive with 1 entries (1 files):
- polymers-3663314-supplementary.pdf
